# Supplementary material for: Babesia microti Immunoreactive Rhoptry-Associated Protein-1 Paralogs Are Ancestral Members of the Piroplasmid-Confined RAP-1 Family
Source: Pathogens. 2021 Oct 26;10(11):1384. doi: 10.3390/pathogens10111384 (PMC8624774; doi:10.3390/pathogens10111384)
Supplement: Supplementary file 1 [file pathogens-10-01384-s001.zip]

Archive with 1 entries (1 files):
- pathogens-1406179-SM.pdf
